# Supplementary material for: World health status 1950-2015: Converging or diverging
Source: PLoS One. 2019 Mar 19;14(3):e0213139. doi: 10.1371/journal.pone.0213139 (PMC6424455; doi:10.1371/journal.pone.0213139)
Supplement: S1 Syntax — (DO) [file pone.0213139.s002.do]

 
 
 ////////////////data used/////////////////////
 use "D:\Paper\Multi country analysis\Final\Multi country paper data\Data\Data\World Health data.dta" 
 
 ///////////////////////////////mean-IMR///////////////////////////////////
 
mean imr50_55 imr55_60 imr60_56 imr65_70 imr70_75 imr75_80 imr80_85 imr85_90 imr90_95 imr95_00 imr00_05 imr05_10 imr10_15
 
//////////////////////LEB//////////////////////

mean leb50_55 leb55_60 leb60_65 leb65_70 leb70_75 leb75_80 leb80_85 leb85_90 leb90_95 leb95_00 leb00_05 leb05_10 leb10_15
 
/////////////////////scatter plots///////////////////////////

gen logsndp11 = ln( sndp11)
label var logsndp11 "log of NSDP"

twoway (scatter lebchange1950_15 leb50_55 [w=population15]) (lfitci lebchange1950_15 leb50_55 [w=population15])

twoway (scatter imrchange1950_15 imr50_55 [w=population15]) (lfitci imrchange1950_15 imr50_55 [w=population15])


twoway (scatter imrchange1950_15 imr50_55)(lfitci imrchange1950_15 imr50_55)


[w=pop11]|| 


scatter imr11 logsndp11, mlabel(state)
 
 
 
 
 
 
 
 *********************************************************Beta Convergence Estimates (Absolute)*****************************

 ////////////////////////////////////////////////////Life expectency//////////////////////////////////
 
gen leb1950_80_85 = (log(leb80_85/leb50_55)/30)*100
reg leb1950_80_85 leb50_55 
 

gen leb1985_90_15 = (log(leb10_15/leb85_90)/25)*100
reg leb1985_90_15 leb85_90


gen leb1950_15 = (log(leb10_15/leb50_55)/60)*100
reg leb1950_15 leb50_55


reg leb1950_15 leb50_55 imr50_55 tfr50_55 gdp_percapita90 unemployed91 
 

 
reg leb1950_15 imr50_55 tfr50_55 leb50_55 gdp_percapita95 unemployed91 agriculture_percent_gdp95 water95 sanitation90  immun_meals93  dtp92  mmr90 sex_ratio50///////////////////////////////////////////


gen leb1950_80_85 = (log(leb80_85/leb50_55)/30)*100
reg leb1950_80_85 leb50_55
 

gen leb1985_90_15 = (log(leb10_15/leb85_90)/25)*100
reg leb1985_90_15 leb85_90


gen leb1950_15 = (log(leb10_15/leb50_55)/60)*100
reg leb1950_15 leb50_55

reg leb1950_15 leb50_55 imr50_55 tfr50_55 gdp_percapita95 unemployed91 agriculture_percent_gdp95 water95 sanitation90  immun_meals93  dtp92  mmr90 sex_ratio50
///////////////////////////////////////////

reg leb1950_15 leb50_55 logimr50_55 logmmr90 tfr50_55 loggdp_percapita95 unemployed91 logagriculture_percent_gdp95 logwater95 logsanitation90  logimmun_meals93  logdtp92 logsex_ratio50
reg imr1950_15 logimr50_55 tfr50_55 logmmr90 leb50_55 loggdp_percapita95 unemployed91 logagriculture_percent_gdp95 logwater95 logsanitation90  logimmun_meals93  logdtp92 logsex_ratio50


gen loggdp_percapita95=log(gdp_percapita95)

gen logmmr90=log(mmr90)

gen logdtp92=log(dtp92)

gen logwater95=log(water95)
gen logsanitation90=log(sanitation90)  
gen logimmun_meals93=log(immun_meals93)

gen logsex_ratio50=log(sex_ratio50)

gen logimr50_55=log(imr50_55)
gen logagriculture_percent_gdp95=log(agriculture_percent_gdp95)

//////////////////////////////////Infant mortality////////////////////////////

gen imr1950_80_85 = (log(imr80_85/imr50_55)/30)*100
reg imr1950_80_85 imr50_55
 

gen imr1985_90_15 = (log(imr10_15/imr85_90)/25)*100
reg imr1985_90_15 imr85_90


gen imr1950_15 = (log(imr10_15/imr50_55)/60)*100
reg imr1950_15 imr50_55


reg imr1950_15 imr50_55 tfr50_55 leb50_55 gdp_percapita95 unemployed91 agriculture_percent_gdp95 water95 sanitation90  immun_meals93  dtp92  mmr90 sex_ratio50

///////////////////////////////////////////
///////////////////////////////////


/////////////////LEB//////////////////////


di (-1/30)*(ln(1+ -0.0266545*30))

di (-1/25)*(ln(1+ -0.0211744*25))

di (-1/60)*(ln(1+ -0.0210497*60))


///////////////////IMR/////////////////////

di (-1/30)*(ln(1+ 0.0093774*30))

di (-1/25)*(ln(1+ 0.0098708*25))

di (-1/60)*(ln(1+ 0.0062869*60))


 gen logliteracy=log( adult_lit_new_2015)
 
 gen logGDP_PC= log(gdp_percapita15)
 
 gen logCO2=log(co2_emission11)
 gen logHE=log(he_pc_114)
 gen logsanitation=log(sanitation15)
 gen logwater=log(water15)
 gen logimr=log(imr10_15)
 gen logmmr=log(mmr15)
 gen logleb=log(leb10_15)
 gen loganc=log(anc_one_201015)
 gen logimmun=log(immun_meals15)
 
 
*******************Log LEB*************************

***************Model 1********************
 
reg  logleb logliteracy logGDP_PC

***************Model 2 ********************


reg  logleb logimr logmmr logHE

***************Model 3 ********************


reg logleb logwater logsanitation co2_emission11 


***************Model 4 _ Final********************


reg  logleb logliteracy logGDP_PC logimr logmmr logHE logwater  logsanitation   logCO2


reg  leb10_15   


*******************************Log IMR****************************

***************Model 1********************


reg logimr logliteracy logGDP_PC

***************Model 2 ********************


reg logimr loganc logimmun logmmr logHE 


***************Model 3 ********************


reg logimr logwater  logsanitation   logCO2 


***************Model 4 ********************


reg logimr logliteracy logGDP_PC loganc logimmun logmmr logHE logwater  logsanitation   logCO2 
